# Supplementary material for: Community perceptions and experiences on caring for the premature babies in Arba Minch health and demographic surveillance site, southern Ethiopia: Interpretive Husserlian phenomenological study
Source: PLoS One. 2024 Jan 2;19(1):e0294155. doi: 10.1371/journal.pone.0294155 (PMC10760645; doi:10.1371/journal.pone.0294155)
Supplement: S1 Dataset — (XLSX) [file pone.0294155.s002.xlsx]

## Sheet: Participant Data
ID	partype	catg	age	sex	add	edstat	parttyp
1001	KI_001	1	20	2	Zigti Merche	3	Mother of pre-term baby
1002	KI_002	1	27	2	Zayse Denbile	2	Mother of pre-term baby
1003	KI_003	1	65	2	Shara	1	Traditional birth attendant
1004	KI_004	1	42	1	Shara	4	Father of pre-term baby
1005	KI_005	1	66	2	Chano	1	Traditional healer
1006	KI_006	1	37	2	Chano	3	Mother of pre-term baby
1007	KI_007	1	34	2	Zigti Merche	1	Mother of pre-term baby
1008	KI_008	1	45	2	Zayse Denbile	1	Traditional birth attendant
1009	KI_009	1	42	1	Shara	4	Father of pre-term baby
1010	KI_010	1	57	1	Chano	1	Traditional healer
1011	FGD1_001	2	26	1	Zayse Denbile	4	Father of pre-term baby
1012	FGD1_002	2	45	1	Zayse Denbile	3	Father of pre-term baby
1013	FGD1_003	2	47	1	Zayse Denbile	4	Father of pre-term baby
1014	FGD1_004	2	26	1	Zayse Denbile	3	Father of pre-term baby
1015	FGD1_005	2	56	1	Zayse Denbile	1	Father of pre-term baby
1016	FGD1_006	2	42	1	Zayse Denbile	1	Father of pre-term baby
1017	FGD1_007	2	35	1	Zayse Denbile	4	Father of pre-term baby
1018	FGD1_008	2	32	1	Zayse Denbile	2	Father of pre-term baby
1019	FGD2_001	2	51	2	Shara	1	Grand mother of pre-term baby
1020	FGD2_002	2	55	2	Shara	3	Grand mother of pre-term baby
1021	FGD2_003	2	60	2	Shara	1	Grand mother of pre-term baby
1022	FGD2_004	2	57	2	Shara	3	Grand mother of pre-term baby
1023	FGD2_005	2	51	2	Shara	4	Grand mother of pre-term baby
1024	FGD2_006	2	60	2	Shara	1	Grand mother of pre-term baby
1025	FGD2_007	2	50	2	Shara	3	Grand mother of pre-term baby
1026	FGD3_001	2	25	2	Chano	4	Mother of pre-term baby
1027	FGD3_002	2	28	2	Chano	3	Mother of pre-term baby
1028	FGD3_003	2	40	2	Chano	1	Mother of pre-term baby
1029	FGD3_004	2	25	2	Chano	3	Mother of pre-term baby
1030	FGD3_005	2	30	2	Chano	1	Mother of pre-term baby
1031	FGD3_006	2	35	2	Chano	4	Mother of pre-term baby
1032	FGD3_007	2	20	2	Chano	4	Mother of pre-term baby
1033	FGD3_008	2	29	2	Chano	3	Mother of pre-term baby
1034	FGD3_009	2	26	2	Chano	4	Mother of pre-term baby
1035	FGD3_010	2	31	2	Chano	3	Mother of pre-term baby
1036	FGD3_011	2	35	2	Chano	1	Mother of pre-term baby
1037	FGD4_001	2	56	1	Shelle	1	Grand father of pre-term baby
1038	FGD4_002	2	60	1	Shelle	1	Grand father of pre-term baby
1039	FGD4_003	2	68	1	Shelle	4	Grand father of pre-term baby
1040	FGD4_004	2	65	1	Shelle	1	Grand father of pre-term baby
1041	FGD4_005	2	70	1	Shelle	2	Grand father of pre-term baby
1042	FGD4_006	2	62	1	Shelle	3	Grand father of pre-term baby
